# Supplementary material for: Escherichia coli BarA-UvrY regulates the pks island and kills Staphylococci via the genotoxin colibactin during interspecies competition
Source: PLoS Pathog. 2022 Sep 6;18(9):e1010766. doi: 10.1371/journal.ppat.1010766 (PMC9481169; doi:10.1371/journal.ppat.1010766)
Supplement: S1 Table — (XLSX) [file ppat.1010766.s011.xlsx]

## Sheet: UTI89
S1 Table. RNA-Seq results of E. coli UTI89 single macrocolony vs Mixed Macrocolony
Locus Tag	Gene symbol	Annotation	P-Value	FDR	logFC
UTI89_RS08665	ydgE	spermidine export protein MdtI	6.81071e-05	0.00452783	-6.1726
UTI89_RS08315	fmlB	fimbrial chaperone protein FimC	5.31293e-07	9.96553e-05	-4.07431
UTI89_RS08310	-	usher protein	1.03993e-10	6.82715e-08	-3.81073
UTI89_RS19780	yhjX	oxalate/formate antiport family MFS transporter	6.38715e-16	3.35453e-12	-3.78758
UTI89_RS28215	-	hypothetical protein	1.87285e-07	4.471e-05	-3.77786
UTI89_RS16430	kpsM	polysialic acid transporter	9.44172e-12	9.91758e-09	-3.45712
UTI89_RS19825	cspA	cold-shock protein	3.18303e-11	2.51765e-08	-3.45388
UTI89_RS16425	kpsT	polysialic acid transport ATP-binding protein KpsT	5.39499e-12	7.08363e-09	-3.29299
UTI89_RS08300	fmlD	fimbrial protein FimH	2.89456e-07	6.08089e-05	-3.26229
UTI89_RS08295	ydeP	oxidoreductase	5.70416e-09	2.72348e-06	-3.19833
UTI89_RS11950	fruK	1-phosphofructokinase	2.98926e-08	9.23505e-06	-3.14858
UTI89_RS16420	neuD	shikimate 5-dehydrogenase	1.53199e-12	4.02299e-09	-3.09746
UTI89_RS21765	cpxP	repressor CpxP	7.78417e-09	3.40687e-06	-3.04143
UTI89_RS11955	-	multiphosphoryl transfer protein	1.00541e-08	4.06184e-06	-2.95148
UTI89_RS08305	-	hypothetical protein	1.93754e-05	0.00175448	-2.90788
UTI89_RS16415	neuB	N-acetylneuraminate synthase	3.35559e-11	2.51765e-08	-2.89663
UTI89_RS11945	fruA	PTS fructose transporter subunit EIIBC	9.23779e-08	2.55352e-05	-2.87112
UTI89_RS17185	ygjT	hypothetical protein	0.000115224	0.00679953	-2.77243
UTI89_RS12135	napH	ferredoxin-type protein NapH	8.61153e-07	0.000150759	-2.6767
UTI89_RS16400	neuE	hypothetical protein	4.00934e-09	2.1057e-06	-2.67097
UTI89_RS09625	yeaI	GGDEF domain-containing protein	0.000843903	0.0268617	-2.65789
UTI89_RS18755	nirC	nitrite transporter NirC	0.000120304	0.00695399	-2.58182
UTI89_RS28165	-	hypothetical protein	1.35216e-05	0.00136569	-2.55627
UTI89_RS06305	ybcU	hypothetical protein	2.31985e-07	5.07661e-05	-2.5499
UTI89_RS16395	neuS	poly-alpha-2,8 sialosyl sialyltransferase	1.86463e-07	4.471e-05	-2.44229
UTI89_RS12115	ccmB	heme exporter protein CcmB	0.00012049	0.00695399	-2.4372
UTI89_RS16410	neuA	N-acylneuraminate cytidylyltransferase	1.75966e-08	6.16117e-06	-2.33954
UTI89_RS06805	chaA	sodium-potassium/proton antiporter ChaA	4.49232e-07	8.7384e-05	-2.32327
UTI89_RS12385	ais	histidine phosphatase family protein	9.36531e-06	0.00114387	-2.3033
UTI89_RS17505	deaD	DEAD/DEAH family ATP-dependent RNA helicase	5.05225e-08	1.47414e-05	-2.27129
UTI89_RS16405	neuC	UDP-N-acetylglucosamine 2-epimerase (hydrolyzing)	4.2618e-07	8.60884e-05	-2.23162
UTI89_RS04170	artJ	arginine ABC transporter substrate-binding protein	0.000105109	0.00627312	-2.15575
UTI89_RS01145	yafT	hypothetical protein	0.000234907	0.0112157	-2.11072
UTI89_RS05055	cspH	cold-shock protein CspH	0.000697637	0.0235688	-2.10782
UTI89_RS04175	artM	arginine ABC transporter permease ArtM	0.000589586	0.0207819	-2.07301
UTI89_RS07370	yciL	23S rRNA pseudouridylate synthase B	8.38174e-07	0.000150759	-2.06798
UTI89_RS23540	argI	ornithine carbamoyltransferase	1.00343e-05	0.00117112	-2.05221
UTI89_RS16390	kpsS	capsular polysaccharide biosynthesis protein	1.88555e-05	0.00173736	-2.03897
UTI89_RS10580	yodA	metal-binding protein ZinT	0.000127497	0.00720016	-1.95512
UTI89_RS09340	ydjN	L-cystine transporter tcyP	9.84564e-07	0.000166804	-1.91424
UTI89_RS02765	pheP	aromatic amino acid transporter AroP	0.000127135	0.00720016	-1.90118
UTI89_RS12155	napF	ferredoxin-type protein NapF	0.00169744	0.0450251	-1.86994
UTI89_RS08695	ydgI	arginine:ornithine antiporter	0.000943608	0.028813	-1.85706
UTI89_RS16375	kpsD	polysialic acid transporter	5.76321e-05	0.00393096	-1.85274
UTI89_RS11170	yeeF	amino acid transporter	7.7348e-06	0.000990809	-1.84476
UTI89_RS09835	yebO	hypothetical protein	2.2037e-05	0.00192897	-1.82935
UTI89_RS18010	fis	Fis family transcriptional regulator	3.99371e-06	0.00053782	-1.81147
UTI89_RS13485	cysP	thiosulfate transporter subunit	2.02705e-05	0.00180442	-1.8046
UTI89_RS22790	yjdB	phosphoethanolamine transferase EptA	0.000364263	0.0151834	-1.80444
UTI89_RS16365	kpsF	arabinose-5-phosphate isomerase	1.13844e-05	0.00124564	-1.79257
UTI89_RS04905	fabA	beta-hydroxydecanoyl-ACP dehydratase	1.20045e-05	0.00126095	-1.79191
UTI89_RS09725	yeaZ	tRNA (adenosine(37)-N6)-threonylcarbamoyltransferase complex dimerization subunit type 1 TsaB	0.000709	0.023617	-1.76541
UTI89_RS00115	rpsT	30S ribosomal protein S20	1.09042e-05	0.00121849	-1.75051
UTI89_RS15250	ygcM	6-carboxy-5,6,7,8-tetrahydropterin synthase	0.00065079	0.0223395	-1.72649
UTI89_RS11985	-	lipid A 1-diphosphate synthase	0.000159562	0.00855123	-1.70211
UTI89_RS17615	yhbE	EamA family transporter	0.000261854	0.0121704	-1.66168
UTI89_RS04325	infA	translation initiation factor IF-1	0.00106095	0.0314808	-1.65491
UTI89_RS27175	-	hypothetical protein	0.000783636	0.0252494	-1.63831
UTI89_RS12145	napA	periplasmic nitrate reductase subunit alpha	0.000165572	0.00869586	-1.61534
UTI89_RS04190	artP	arginine ABC transporter ATP-binding protein ArtP	0.00173789	0.0456371	-1.59034
UTI89_RS00630	pdhR	pyruvate dehydrogenase complex repressor	0.000538371	0.0194791	-1.58829
UTI89_RS16370	kpsE	capsule polysaccharide export inner-membrane protein KpsE	0.000336166	0.014354	-1.58778
UTI89_RS13475	cysW	sulfate ABC transporter permease	0.000433037	0.0172296	-1.58668
UTI89_RS18005	yhdG	tRNA dihydrouridine synthase DusB	5.95804e-05	0.00401175	-1.58493
UTI89_RS00870	degP	serine endoprotease DegQ	0.000604481	0.0211649	-1.56639
UTI89_RS12125	napC	cytochrome c-type protein NapC	0.00175386	0.0457177	-1.5551
UTI89_RS00665	speD	S-adenosylmethionine decarboxylase proenzyme	0.00062043	0.0214375	-1.52837
UTI89_RS18110	-	gamma carbonic anhydrase family protein	0.000406732	0.0166887	-1.49062
UTI89_RS23265	rplI	50S ribosomal protein L9	8.3512e-05	0.00516006	-1.48928
UTI89_RS18745	nirB	nitrite reductase large subunit	0.000840568	0.0268617	-1.47202
UTI89_RS04040	yliG	30S ribosomal protein S12 methylthiotransferase RimO	0.00122891	0.0352691	-1.47158
UTI89_RS23120	hflC	protease modulator HflC	0.000325792	0.0141306	-1.4707
UTI89_RS20295	yicE	xanthine permease XanP	0.000293843	0.013304	-1.45307
UTI89_RS16385	kpsC	capsule polysaccharide transporter	0.00107347	0.0316734	-1.44221
UTI89_RS20585	rpmH	50S ribosomal protein L34	0.000194337	0.00981402	-1.43515
UTI89_RS27220	-	hypothetical protein	0.0014715	0.0402516	-1.42187
UTI89_RS04690	ycaO	30S ribosomal protein S12 methylthiotransferase accessory protein YcaO	0.000475042	0.0178209	-1.41835
UTI89_RS03015	-	cold-shock protein CspE	0.000561142	0.0199129	-1.41482
UTI89_RS13480	cysU	sulfate/thiosulfate transporter subunit	0.00194201	0.0495117	-1.39954
UTI89_RS17525	truB	tRNA pseudouridine(55) synthase TruB	0.00150113	0.0408494	-1.39945
UTI89_RS00120	yaaY	hypothetical protein	0.000700064	0.0235688	-1.38069
UTI89_RS17805	rpsI	30S ribosomal protein S9	0.000394694	0.0163223	-1.33868
UTI89_RS17545	yhbC	ribosome maturation factor	0.00156374	0.0421166	-1.33684
UTI89_RS01115	dniR	lytic transglycosylase	0.000710488	0.023617	-1.32055
UTI89_RS17080	rpsU	30S ribosomal protein S21	0.000860899	0.0270745	-1.2744
UTI89_RS13945	suhB	inositol monophosphatase	0.00142999	0.0395439	-1.26567
UTI89_RS18185	rplQ	50S ribosomal protein L17	0.00131946	0.0372571	-1.20973
UTI89_RS18210	rpmJ	50S ribosomal protein L36	0.00152608	0.0413142	-1.20758
UTI89_RS18220	rplO	50S ribosomal protein L15	0.00131923	0.0372571	-1.20363
UTI89_RS23490	yjgF	reactive intermediate/imine deaminase	0.00114138	0.0334141	1.26933
UTI89_RS09785	manX	PTS mannose transporter subunit EIIAB	0.000289788	0.0132345	1.37545
UTI89_RS19590	yhiX	transcriptional regulator	0.00129074	0.0368422	1.42845
UTI89_RS24985	yjjI	glycine radical enzyme, YjjI family	0.00175837	0.0457177	1.45731
UTI89_RS08550	ydfZ	hypothetical protein	0.00172727	0.0455861	1.47581
UTI89_RS17835	mdh	malate dehydrogenase	0.000311393	0.0136286	1.49842
UTI89_RS10695	amn	AMP nucleosidase	0.000859772	0.0270745	1.51397
UTI89_RS08215	rpsV	stationary-phase-induced ribosome-associated protein	0.000688159	0.0234689	1.55569
UTI89_RS19090	glgX	glycogen debranching enzyme	0.00072625	0.0239891	1.5649
UTI89_RS08990	cfa	cyclopropane-fatty-acyl-phospholipid synthase	0.000142028	0.00793545	1.56756
UTI89_RS01540	ycjY	alpha/beta hydrolase	0.000363178	0.0151834	1.57059
UTI89_RS03930	dps	DNA starvation/stationary phase protection protein	5.12229e-05	0.00363544	1.57062
UTI89_RS17920	yhdH	quinone oxidoreductase	0.00102687	0.0308178	1.5752
UTI89_RS09790	manY	PTS mannose/fructose/sorbose transporter subunit IIC	7.27276e-05	0.00471562	1.58603
UTI89_RS23380	msrA	peptide-methionine (S)-S-oxide reductase	0.0011572	0.0335781	1.61818
UTI89_RS09310	pfkB	ATP-dependent 6-phosphofructokinase	0.000458608	0.0177104	1.62037
UTI89_RS22835	dcuB	anaerobic C4-dicarboxylate transporter	7.01208e-05	0.00460343	1.63208
UTI89_RS09795	manZ	PTS mannose transporter subunit IID	4.30879e-05	0.00323283	1.63296
UTI89_RS23430	fbp	fructose 1,6-bisphosphatase	9.6137e-05	0.00587106	1.63679
UTI89_RS09480	-	thiosulfate sulfurtransferase	0.000445131	0.0175777	1.64309
UTI89_RS17300	tdcE	formate acetyltransferase	0.000224627	0.0109235	1.65488
UTI89_RS04055	yliJ	glutathione S-transferase	0.000954518	0.0289776	1.66632
UTI89_RS22160	pepE	peptidase E	0.000210237	0.0104167	1.67033
UTI89_RS16730	yqhD	alcohol dehydrogenase	0.000874966	0.0273531	1.6717
UTI89_RS22910	yjdC	transcriptional regulator	0.000757739	0.0248728	1.68613
UTI89_RS07730	ydaA	universal stress protein E	2.91333e-05	0.00239075	1.68876
UTI89_RS14285	-	ribosome-associated inhibitor A	8.24216e-05	0.00515331	1.69784
UTI89_RS19080	glgA	glycogen synthase	0.00041089	0.0167286	1.7074
UTI89_RS19075	glgP	glycogen phosphorylase	4.63201e-05	0.00342638	1.73657
UTI89_RS00180	carB	carbamoyl-phosphate synthase large chain	8.40209e-06	0.00105066	1.74742
UTI89_RS08605	ynfF	dimethyl sulfoxide reductase subunit A	4.92892e-05	0.00354612	1.77369
UTI89_RS09385	osmE	transcriptional regulator	0.0004306	0.0172296	1.78343
UTI89_RS15095	-	transporter	0.00016287	0.00864036	1.78826
UTI89_RS04815	ompF	phosphoporin PhoE	0.000773716	0.0250837	1.81143
UTI89_RS16680	yghZ	glyceraldehyde 3-phosphate reductase	0.000154923	0.0083882	1.82962
UTI89_RS05115	cbpA	curved DNA-binding protein	0.000148048	0.00809947	1.83256
UTI89_RS07955	ydcH	hypothetical protein	5.36421e-05	0.00375638	1.83628
UTI89_RS21225	metE	5-methyltetrahydropteroyltriglutamate--homocysteine methyltransferase	0.000297023	0.013333	1.83969
UTI89_RS03110	ybeL	hypothetical protein	0.000419634	0.0169532	1.85938
UTI89_RS19820	yiaG	transcriptional regulator	0.000916804	0.0283238	1.87907
UTI89_RS17295	yhaR	reactive intermediate/imine deaminase	0.000233236	0.0112157	1.89707
UTI89_RS22325	yjbJ	CsbD family protein	1.06331e-05	0.00121402	1.90046
UTI89_RS08160	narZ	nitrate reductase subunit alpha	0.00188127	0.0481972	1.92659
UTI89_RS16300	ansB	L-asparaginase 2	1.33341e-06	0.000212215	1.95692
UTI89_RS24525	yjiY	carbon starvation protein A	2.43047e-05	0.00206605	1.99614
UTI89_RS16230	galP	MFS transporter	0.000474337	0.0178209	2.0035
UTI89_RS19085	glgC	glucose-1-phosphate adenylyltransferase	2.98957e-05	0.00241557	2.00803
UTI89_RS08610	ynfG	dimethylsulfoxide reductase	0.00168238	0.0450251	2.0375
UTI89_RS20640	yieF	chromate reductase	2.71689e-05	0.00226494	2.07829
UTI89_RS21815	yiiT	universal stress protein D	1.77708e-05	0.00166665	2.0835
UTI89_RS04665	ycaC	hydrolase	0.000191708	0.00979467	2.08602
UTI89_RS09450	ydjY	hypothetical protein	0.000306373	0.0135216	2.09019
UTI89_RS10190	yecG	universal stress protein C	8.10562e-05	0.005129	2.11489
UTI89_RS17290	tdcG	L-serine dehydratase	0.000172405	0.00896508	2.12611
UTI89_RS19445	uspA	universal stress protein A	1.81185e-07	4.471e-05	2.13269
UTI89_RS05130	wrbA	NAD(P)H dehydrogenase (quinone)	3.14106e-05	0.00249952	2.13443
UTI89_RS15025	hycH	formate hydrogenlyase maturation protein HycH	0.000361886	0.0151834	2.13765
UTI89_RS08600	ynfE	dimethyl sulfoxide reductase subunit A	1.90286e-06	0.000293936	2.14513
UTI89_RS21810	yiiS	hypothetical protein	0.000221548	0.0108745	2.16907
UTI89_RS21605	rbn	membrane protein	0.00169547	0.0450251	2.20531
UTI89_RS07810	ynaF	universal stress protein F	4.95029e-06	0.000649973	2.20556
UTI89_RS22595	-	ABC transporter substrate-binding protein	2.42836e-06	0.00036087	2.20631
UTI89_RS07335	trpB	tryptophan synthase subunit beta	0.000488623	0.0182003	2.20784
UTI89_RS19095	glgB	glycogen-branching enzyme	2.05956e-07	4.70297e-05	2.2532
UTI89_RS07905	aldA	aldehyde dehydrogenase	0.000462269	0.0177214	2.35888
UTI89_RS10200	otsB	trehalose-phosphatase	0.00104022	0.031041	2.36102
UTI89_RS18910	pckA	phosphoenolpyruvate carboxykinase (ATP)	2.90226e-08	9.23505e-06	2.37897
UTI89_RS08165	narU	NarK family nitrate/nitrite MFS transporter	5.74423e-05	0.00393096	2.44213
UTI89_RS02895	cstA	carbon starvation protein	1.57668e-05	0.00153347	2.49139
UTI89_RS01265	-	hypothetical protein	0.000279936	0.0128967	2.51974
UTI89_RS23500	pyrB	aspartate carbamoyltransferase catalytic subunit	3.97121e-09	2.1057e-06	2.55177
UTI89_RS03465	sdhA	succinate dehydrogenase flavoprotein subunit	0.000192089	0.00979467	2.55951
UTI89_RS25225	-	hypothetical protein	0.00143777	0.0395439	2.64523
UTI89_RS02990	citC	[citrate (pro-3S)-lyase] ligase	0.000305972	0.0135216	2.66713
UTI89_RS24470	yjiM	hypothetical protein	3.2706e-05	0.00252722	2.74089
UTI89_RS23595	idnT	fructuronate transporter	0.00117532	0.0339163	2.7411
UTI89_RS23495	pyrI	aspartate carbamoyltransferase regulatory subunit	1.41591e-08	5.31167e-06	2.75402
UTI89_RS09425	-	N-succinylglutamate 5-semialdehyde dehydrogenase	0.000888054	0.027598	2.83086
UTI89_RS09620	yeaH	hypothetical protein	2.43898e-05	0.00206605	2.87911
UTI89_RS25195	-	iron transporter	0.0014381	0.0395439	2.92889
UTI89_RS16735	dkgA	2,5-diketo-D-gluconate reductase A	9.78284e-06	0.00116771	2.93792
UTI89_RS05415	iroB	glycosyl transferase	0.000512863	0.018836	3.0075
UTI89_RS02960	citT	anion permease	4.06936e-05	0.00309743	3.09839
UTI89_RS19415	yhiH	ABC transporter ATP-binding protein/permease	1.42273e-05	0.00140985	3.10486
UTI89_RS06455	sitB	manganese transporter	0.00137149	0.0385192	3.15656
UTI89_RS09200	ppsA	phosphoenolpyruvate synthase	3.69937e-12	6.47636e-09	3.20662
UTI89_RS05210	ycdB	deferrochelatase/peroxidase EfeB	0.00114519	0.0334141	3.22012
UTI89_RS05200	-	ferrous iron permease EfeU	0.00196226	0.0497865	3.22123
UTI89_RS24465	yjiL	hypothetical protein	0.00047104	0.0178209	3.225
UTI89_RS15440	fucO	lactaldehyde reductase	3.29566e-06	0.000455496	3.24562
UTI89_RS11885	cirA	catecholate siderophore receptor CirA	0.00182139	0.0468919	3.27595
UTI89_RS02875	entE	2,3-dihydroxybenzoate-AMP ligase	0.0010163	0.030676	3.27672
UTI89_RS25200	-	hypothetical protein	0.0014039	0.0392195	3.2961
UTI89_RS05205	ycdO	iron uptake system component EfeO	9.87029e-05	0.00595848	3.40271
UTI89_RS15315	-	hypothetical protein	1.67011e-05	0.0015948	3.41477
UTI89_RS24610	fhuF	hydroxamate siderophore iron reductase FhuF	0.00052305	0.0190768	3.42378
UTI89_RS02835	entF	enterobactin synthase subunit F	0.000251712	0.0118035	3.43246
UTI89_RS02820	fepA	TonB-dependent siderophore receptor	0.000545207	0.0194791	3.45568
UTI89_RS02880	entB	enterobactin synthase component B	0.000939514	0.028813	3.46832
UTI89_RS25190	-	iron permease	0.000241736	0.0114378	3.55337
UTI89_RS02970	citX	apo-citrate lyase phosphoribosyl-dephospho-CoA transferase	1.25322e-05	0.00129057	3.67132
UTI89_RS25205	-	ABC transporter permease	0.000763373	0.0249021	3.75975
UTI89_RS19500	chuS	hemin-degrading factor	0.000328243	0.0141306	3.90045
UTI89_RS10635	irp2	non-ribosomal peptide synthetase	0.000145241	0.00802953	3.90353
UTI89_RS02870	entC	isochorismate synthase	0.000494088	0.0182743	3.9563
UTI89_RS02825	fes	enterochelin esterase	0.00178858	0.0462739	3.96902
UTI89_RS02975	citF	citrate lyase subunit alpha	1.0626e-06	0.000174398	4.09163
UTI89_RS19520	chuW	putative heme utilization radical SAM enzyme HutW	0.000613636	0.0213432	4.13767
UTI89_RS19505	chuA	ligand-gated channel protein	4.81285e-05	0.00351071	4.44071
UTI89_RS22525	acs	acetyl-coenzyme A synthetase	3.02644e-06	0.000429591	4.47281
UTI89_RS02980	citE	citrate lyase subunit beta	2.47359e-06	0.00036087	4.49182
UTI89_RS18400	bfd	bacterioferritin-associated ferredoxin	0.000205105	0.0102592	4.53083
UTI89_RS19525	chuX	heme utilization carrier protein	7.41645e-05	0.00475015	4.9209
UTI89_RS19515	chuT	hemin ABC transporter substrate-binding protein	3.27211e-05	0.00252722	5.83898
UTI89_RS14705	ygaT	protein CsiD	0.000544448	0.0194791	6.28249
UTI89_RS15295	yqcE	MFS transporter	1.16807e-05	0.00125198	6.30272
UTI89_RS02985	citD	citrate lyase ACP	0.00045159	0.0176102	6.74463
UTI89_RS02890	ybdB	proofreading thioesterase EntH	0.000452662	0.0176102	6.74465
