# Supplementary material for: Escherichia coli BarA-UvrY regulates the pks island and kills Staphylococci via the genotoxin colibactin during interspecies competition
Source: PLoS Pathog. 2022 Sep 6;18(9):e1010766. doi: 10.1371/journal.ppat.1010766 (PMC9481169; doi:10.1371/journal.ppat.1010766)
Supplement: S2 Table — (XLSX) [file ppat.1010766.s012.xlsx]

## Sheet: HG001
S2 Table. RNA-Seq results of S. aureus HG001 single macrocolony vs Mixed Macrocolony
Locus Tag	Symbol	Annotation	P-Value	FDR	logFC
SAOUHSC_01363	-	hypothetical protein	1.8999e-18	5.57019e-16	6.86672
SAOUHSC_00778	-	hypothetical protein	8.67579e-06	0.000198761	6.8374
SAOUHSC_02046	-	hypothetical protein	3.94603e-09	1.59843e-07	6.53389
SAOUHSC_01334	-	hypothetical protein	2.38652e-20	1.33406e-17	6.47549
SAOUHSC_01422	-	hypothetical protein	1.82072e-29	2.54446e-26	6.34819
SAOUHSC_02246	-	hypothetical protein	0.00239608	0.0287427	5.9493
SAOUHSC_02049	-	PBSX family phage terminase large subunit	3.94718e-15	5.39796e-13	5.66472
SAOUHSC_02079	-	hypothetical protein	1.64993e-05	0.000368925	5.60771
SAOUHSC_00748	-	hypothetical protein	3.51414e-13	2.72834e-11	5.59696
SAOUHSC_00746	-	hypothetical protein	1.80079e-18	5.57019e-16	5.49341
SAOUHSC_02863	-	hypothetical protein	4.11129e-06	0.000102599	5.46753
SAOUHSC_02041	-	phi Mu50B-like protein	4.84392e-17	9.02584e-15	5.42395
SAOUHSC_02050	-	terminase small subunit	1.0257e-11	5.97255e-10	5.40543
SAOUHSC_02040	-	hypothetical protein	1.67504e-09	7.09354e-08	5.20419
SAOUHSC_02047	-	phage head morphogenesis protein	6.99634e-15	8.14782e-13	5.19991
SAOUHSC_02035	-	hypothetical protein	6.27829e-11	3.19051e-09	5.19581
SAOUHSC_01532	-	SLT orf 110-like protein	9.77242e-05	0.00183315	5.15437
SAOUHSC_02044	-	hypothetical protein	5.78017e-15	7.02416e-13	5.13434
SAOUHSC_00074	-	periplasmic binding protein	1.76626e-17	4.11392e-15	5.10528
SAOUHSC_02073	-	hypothetical protein	1.05066e-12	7.16244e-11	5.10068
SAOUHSC_02043	-	phage head protein	1.84448e-14	1.90938e-12	5.01585
SAOUHSC_00075	sbnA	2,3-diaminopropionate biosynthesis protein SbnA	0.000749742	0.0106915	5.01246
SAOUHSC_02048	-	SPP1 family phage portal protein	3.09567e-16	4.80688e-14	4.99903
SAOUHSC_00195	-	acetyl-CoA acetyltransferase	6.27254e-06	0.000151136	4.97836
SAOUHSC_02025	-	phi SLT orf 99-like protein	1.76901e-14	1.90168e-12	4.97604
SAOUHSC_02430	-	ABC transporter substrate-binding protein	1.68363e-21	1.56859e-18	4.96192
SAOUHSC_00131	-	hypothetical protein	1.54801e-08	5.84688e-07	4.84054
SAOUHSC_02865	-	hypothetical protein	0.000506729	0.00757384	4.84052
SAOUHSC_02404	-	hypothetical protein	1.99291e-18	5.57019e-16	4.76387
SAOUHSC_02037	-	hypothetical protein	8.60121e-14	7.51262e-12	4.74372
SAOUHSC_00347	-	hypothetical protein	2.32873e-11	1.20534e-09	4.70823
SAOUHSC_02036	-	phage structural protein	4.7911e-15	6.08688e-13	4.59331
SAOUHSC_02042	-	phi Mu50B-like protein	8.9246e-12	5.42266e-10	4.55945
SAOUHSC_02081	-	hypothetical protein	8.85458e-19	4.12476e-16	4.54896
SAOUHSC_02864	-	ferrous iron transport protein B	9.11819e-21	6.37134e-18	4.54083
SAOUHSC_02072	-	hypothetical protein	1.23311e-12	8.20607e-11	4.43999
SAOUHSC_02031	-	hypothetical protein	5.55985e-12	3.53177e-10	4.42416
SAOUHSC_00142	-	formate dehydrogenase	7.72474e-08	2.60128e-06	4.40155
SAOUHSC_02038	-	HK97 family phage protein	1.75882e-07	5.65046e-06	4.37172
SAOUHSC_02157	-	hypothetical protein	1.97076e-10	9.49701e-09	4.3557
SAOUHSC_02033	-	phage tape measure protein	5.72253e-14	5.15951e-12	4.34374
SAOUHSC_02057	-	dUTP pyrophosphatase	3.41473e-12	2.21958e-10	4.3062
SAOUHSC_00237	-	hypothetical protein	3.60652e-07	1.10772e-05	4.29912
SAOUHSC_02221	-	hypothetical protein	0.0019603	0.0244845	4.22161
SAOUHSC_02027	-	SLT orf 129-like protein	6.40057e-07	1.8635e-05	4.20632
SAOUHSC_02059	-	phi PVL orf 52-like protein	2.00607e-05	0.000431304	4.18428
SAOUHSC_01364	tyrA	prephenate dehydrogenase	4.05571e-15	5.39796e-13	4.15454
SAOUHSC_00917	-	hypothetical protein	7.93795e-08	2.64126e-06	4.09916
SAOUHSC_02034	-	hypothetical protein	6.37099e-08	2.19839e-06	4.0683
SAOUHSC_00196	-	hypothetical protein	7.43667e-07	2.12097e-05	4.05301
SAOUHSC_02051	-	int gene activator RinA	2.1116e-11	1.11357e-09	4.04462
SAOUHSC_02028	-	phiETA ORF57-like protein	1.93066e-14	1.92721e-12	4.01079
SAOUHSC_02080	-	bacteriophage L54a antirepressor	9.99794e-12	5.94558e-10	3.99004
SAOUHSC_02030	-	phi ETA orf 55-like protein	2.37321e-14	2.28728e-12	3.95284
SAOUHSC_02083	-	bacteriophage L54a Cro-like protein	1.37031e-13	1.16061e-11	3.94136
SAOUHSC_02071	-	single-strand DNA-binding protein	6.05387e-13	4.57313e-11	3.93891
SAOUHSC_02023	-	bifunctional autolysin	1.76299e-11	9.6619e-10	3.93722
SAOUHSC_02029	-	phi ETA orf 56-like protein	6.7363e-13	4.95473e-11	3.90867
SAOUHSC_00077	-	hypothetical protein	1.36821e-08	5.23856e-07	3.90745
SAOUHSC_02069	-	phi PV83 orf 20-like protein	1.22698e-11	6.9988e-10	3.89544
SAOUHSC_02067	-	bacteriophage L54a DnaB-like helicase family protein	3.04555e-17	6.08023e-15	3.88331
SAOUHSC_02701	-	hypothetical protein	0.000619485	0.00901802	3.83581
SAOUHSC_00076	-	2,3-diaminopropionate biosynthesis protein SbnB	0.000844037	0.0118547	3.75581
SAOUHSC_02428	-	hypothetical protein	2.04889e-11	1.10128e-09	3.75006
SAOUHSC_02065	-	hypothetical protein	0.00032391	0.0051733	3.70199
SAOUHSC_01086	isdF	iron compound ABC transporter permease	0.00106293	0.0142831	3.6974
SAOUHSC_02234	-	repressor-like protein	0.00410512	0.0444721	3.67555
SAOUHSC_02061	-	phi PVL orf 50-like protein	0.000344259	0.00540564	3.64964
SAOUHSC_00295	nanA	N-acetylneuraminate lyase	0.000483586	0.00738592	3.59978
SAOUHSC_00197	-	hypothetical protein	8.25789e-06	0.00019234	3.59614
SAOUHSC_02435	-	hypothetical protein	1.22949e-07	3.99583e-06	3.54364
SAOUHSC_01081	-	hypothetical protein	1.52155e-11	8.50545e-10	3.49768
SAOUHSC_02020	-	holin	0.00049961	0.00754816	3.49143
SAOUHSC_00747	-	hypothetical protein	6.93677e-08	2.36442e-06	3.48047
SAOUHSC_01311	-	ABC transporter ATP-binding protein	0.000319741	0.00513607	3.46105
SAOUHSC_02062	-	helix-turn-helix DNA binding protein	1.68259e-05	0.000373242	3.43197
SAOUHSC_01523	-	SLT orf 527-like protein	2.66413e-07	8.27361e-06	3.41054
SAOUHSC_02070	-	phi PV83 orf 19-like protein	9.09146e-10	4.03344e-08	3.40994
SAOUHSC_02022	-	phage tail fiber protein	2.03282e-08	7.37889e-07	3.39609
SAOUHSC_02068	-	hypothetical protein	3.87577e-06	9.75926e-05	3.39202
SAOUHSC_02144	-	hypothetical protein	4.74347e-08	1.67823e-06	3.38108
SAOUHSC_02767	-	peptide ABC transporter substrate-binding protein	4.91959e-10	2.29171e-08	3.34265
SAOUHSC_02249	-	hypothetical protein	4.8992e-07	1.45673e-05	3.32184
SAOUHSC_01128	argF	ornithine carbamoyltransferase	0.0030075	0.0347767	3.26016
SAOUHSC_00247	-	hypothetical protein	1.72331e-08	6.42219e-07	3.24416
SAOUHSC_02766	-	peptide ABC transporter permease	0.000206403	0.00356109	3.19085
SAOUHSC_00749	-	hypothetical protein	2.47592e-13	1.9772e-11	3.13804
SAOUHSC_00776	-	excinuclease ABC subunit B	8.14458e-13	5.83695e-11	3.1099
SAOUHSC_01365	-	hypothetical protein	5.2628e-09	2.07176e-07	3.10516
SAOUHSC_01262	recA	recombinase A	1.02329e-17	2.60009e-15	3.0543
SAOUHSC_01085	isdE	hypothetical protein	8.441e-05	0.00160494	3.05285
SAOUHSC_01843	-	hypothetical protein	2.73756e-05	0.000566776	2.9836
SAOUHSC_02427	-	hypothetical protein	3.27837e-06	8.40647e-05	2.97438
SAOUHSC_00080	-	hypothetical protein	2.98929e-06	7.80848e-05	2.97257
SAOUHSC_02434	-	hypothetical protein	9.8077e-13	6.85313e-11	2.96215
SAOUHSC_00082	-	hypothetical protein	8.29131e-05	0.00158728	2.94638
SAOUHSC_00880	-	hypothetical protein	8.4261e-07	2.37888e-05	2.9376
SAOUHSC_00780	uvrA	excinuclease ABC subunit A	1.12441e-16	1.96421e-14	2.92896
SAOUHSC_00198	-	hypothetical protein	2.41565e-05	0.00050765	2.92795
SAOUHSC_02433	-	hypothetical protein	4.90075e-08	1.7122e-06	2.91422
SAOUHSC_00083	-	hypothetical protein	0.00238916	0.0287427	2.88101
SAOUHSC_00246	-	drug transporter	2.39268e-07	7.59948e-06	2.87255
SAOUHSC_00779	-	excinuclease ABC subunit B	1.48381e-16	2.43955e-14	2.85511
SAOUHSC_01333	lexA	LexA repressor	2.58802e-14	2.41117e-12	2.83012
SAOUHSC_00072	-	lipoprotein SirB	0.000600308	0.00878462	2.80663
SAOUHSC_02021	-	phi ETA orf 63-like protein	3.82767e-05	0.000780901	2.79923
SAOUHSC_00130	isdI	heme-degrading monooxygenase IsdI	0.000990987	0.0133807	2.79743
SAOUHSC_01082	isdC	hypothetical protein	0.00118859	0.0157882	2.78303
SAOUHSC_01129	arcC1	carbamate kinase	0.00342055	0.0380894	2.73568
SAOUHSC_00652	-	iron compound ABC transporter ATP-binding protein	1.19437e-09	5.13577e-08	2.71938
SAOUHSC_02019	-	autolysin	2.20398e-09	9.19423e-08	2.71487
SAOUHSC_02654	-	hypothetical protein	1.59802e-06	4.42223e-05	2.55207
SAOUHSC_00061	-	myosin-cross-reactive antigen	1.29934e-06	3.63165e-05	2.54126
SAOUHSC_02554	-	hypothetical protein	2.04611e-13	1.68203e-11	2.53173
SAOUHSC_02641	hrtB	permease domain-containing protein	0.00024392	0.00405807	2.51728
SAOUHSC_02078	-	phi PV83 orf 10-like protein	0.000144496	0.00258889	2.51379
SAOUHSC_00833	-	hypothetical protein	9.2164e-11	4.51927e-09	2.46912
SAOUHSC_00248	lytM	peptidoglycan hydrolase	1.23753e-05	0.000278944	2.44391
SAOUHSC_00156	-	hypothetical protein	0.00250896	0.0295887	2.43409
SAOUHSC_02926	fda	fructose-1,6-bisphosphate aldolase	1.26758e-14	1.41716e-12	2.40676
SAOUHSC_02719	-	hypothetical protein	0.00475105	0.0499217	2.33025
SAOUHSC_00650	-	hypothetical protein	0.00020941	0.00359081	2.32114
SAOUHSC_01481	aroA	3-phosphoshikimate 1-carboxyvinyltransferase	8.04442e-09	3.1228e-07	2.26961
SAOUHSC_00304	-	hypothetical protein	0.00075755	0.010748	2.23601
SAOUHSC_00310	ulaA	PTS system ascorbate-specific transporter subunit IIC	5.22315e-05	0.00105027	2.20183
SAOUHSC_00209	-	PTS system glucose-specific transporter subunit IIBC	0.00110959	0.0148387	2.19455
SAOUHSC_00653	-	ferrichrome transport permease FhuB	2.6335e-06	6.94399e-05	2.19241
SAOUHSC_00437	-	hypothetical protein	0.000189677	0.00331343	2.18672
SAOUHSC_00313	-	hypothetical protein	2.24535e-06	5.9769e-05	2.16747
SAOUHSC_00561	-	hypothetical protein	4.33039e-06	0.000106237	2.09494
SAOUHSC_00654	-	ferrichrome ABC transporter permease	3.17769e-06	8.22375e-05	2.0932
SAOUHSC_01633	gcvPA	glycine dehydrogenase subunit 1	3.84357e-07	1.16769e-05	2.0892
SAOUHSC_02972	isaB	immunodominant antigen B	4.33543e-09	1.73107e-07	2.08787
SAOUHSC_00187	pflB	formate acetyltransferase	2.26777e-05	0.000480183	2.03419
SAOUHSC_00199	-	acyl CoA:acetate/3-ketoacid CoA transferase	0.000103966	0.0019244	2.02774
SAOUHSC_02941	-	hypothetical protein	1.99954e-06	5.37378e-05	2.01888
SAOUHSC_02086	-	PV83 orf 4-like protein	5.48086e-05	0.00109052	2.01658
SAOUHSC_03046	-	helix-turn-helix domain-containing protein	0.00027485	0.0044405	1.98949
SAOUHSC_02085	-	hypothetical protein	0.000219345	0.00371556	1.98804
SAOUHSC_02400	-	PTS system mannitol-specific protein	2.06884e-05	0.000441404	1.95673
SAOUHSC_02424	-	hypothetical protein	2.62139e-07	8.23233e-06	1.92317
SAOUHSC_01634	gcvT	glycine cleavage system aminomethyltransferase T	1.96573e-05	0.000425907	1.90827
SAOUHSC_00308	-	hypothetical protein	0.00370016	0.0403983	1.88793
SAOUHSC_02084	-	phage repressor protein	1.70332e-05	0.000374865	1.8576
SAOUHSC_02486	rpsK	30S ribosomal protein S11	6.58938e-06	0.000156079	1.83728
SAOUHSC_02877	crtN	squalene synthase	0.00133996	0.0175009	1.82248
SAOUHSC_02971	-	zinc metalloproteinase aureolysin	0.00324877	0.0366142	1.79683
SAOUHSC_02702	-	hypothetical protein	0.00128367	0.0168444	1.79596
SAOUHSC_02597	-	PTS system transporter	0.000813242	0.0114799	1.73656
SAOUHSC_00668	-	ABC transporter permease	8.53047e-06	0.000197047	1.68049
SAOUHSC_01341	sbcD	hypothetical protein	9.54968e-05	0.00180347	1.66425
SAOUHSC_00608	adh	alcohol dehydrogenase	0.000100933	0.00188071	1.66287
SAOUHSC_02762	-	hypothetical protein	0.000534372	0.00790249	1.6585
SAOUHSC_02087	-	hypothetical protein	4.3331e-06	0.000106237	1.62632
SAOUHSC_00637	-	hypothetical protein	0.000343543	0.00540564	1.5657
SAOUHSC_02112	-	hypothetical protein	0.00123392	0.016268	1.51542
SAOUHSC_02942	-	anaerobic ribonucleoside triphosphate reductase	0.000229247	0.0038368	1.515
SAOUHSC_00069	spa	protein A	7.12943e-06	0.000167452	1.49628
SAOUHSC_02920	-	2-dehydropantoate 2-reductase	0.000434813	0.00667748	1.48075
SAOUHSC_00742	-	ribonucleotide-diphosphate reductase subunit alpha	6.55809e-06	0.000156079	1.46738
SAOUHSC_02090	-	hypothetical protein	0.000934508	0.0128668	1.46635
SAOUHSC_01447	ebh	hypothetical protein	2.95313e-05	0.000606911	1.46398
SAOUHSC_00743	nrdF	ribonucleotide-diphosphate reductase subunit beta	5.47713e-06	0.000133118	1.45743
SAOUHSC_00257	esxA	hypothetical protein	1.11602e-05	0.000253599	1.41071
SAOUHSC_02436	-	hypothetical protein	5.50137e-05	0.00109052	1.40604
SAOUHSC_01583	-	hypothetical protein	0.00247888	0.0294828	1.35505
SAOUHSC_02254	groL	chaperonin GroEL	0.00168723	0.0214355	1.34403
SAOUHSC_01632	gcvPB	glycine dehydrogenase subunit 2	0.000273119	0.00443819	1.32582
SAOUHSC_03033	-	high affinity nickel transporter	0.00208185	0.0257467	1.31484
SAOUHSC_01910	pckA	phosphoenolpyruvate carboxykinase	0.00255941	0.0300569	1.31178
SAOUHSC_01336	-	hypothetical protein	0.000217146	0.00370074	1.27643
SAOUHSC_02423	-	UDP-N-acetylglucosamine pyrophosphorylase	0.000135288	0.00243954	1.26926
SAOUHSC_00806	-	hypothetical protein	0.00168711	0.0214355	1.255
SAOUHSC_02576	-	secretory antigen SsaA	0.00199071	0.024729	1.23353
SAOUHSC_00638	-	hypothetical protein	0.000177476	0.00315953	1.22944
SAOUHSC_00869	dltA	D-alanine--poly(phosphoribitol) ligase subunit 1	0.00155533	0.0199411	1.22653
SAOUHSC_01972	prsA	protein export protein PrsA	0.000522987	0.00777525	1.21085
SAOUHSC_00636	-	iron (chelated) ABC transporter permease	0.00317496	0.0360732	1.19859
SAOUHSC_00870	-	D-alanine transfer protein DltB	0.000383244	0.00598418	1.17209
SAOUHSC_00619	-	hypothetical protein	0.00351122	0.0389439	1.16996
SAOUHSC_02422	-	hypothetical protein	0.000506385	0.00757384	1.16348
SAOUHSC_00229	scdA	cell wall biosynthesis protein ScdA	0.00442091	0.0471543	1.15771
SAOUHSC_00741	nrdI	ribonucleotide reductase stimulatory protein	0.000850275	0.0118826	1.11376
SAOUHSC_02420	-	hypothetical protein	0.00218979	0.0267269	1.1064
SAOUHSC_01180	-	hypothetical protein	0.00399748	0.0434746	1.07742
SAOUHSC_02700	-	hypothetical protein	0.00412206	0.0444815	1.018
SAOUHSC_00872	-	extramembranal protein	0.00340863	0.0380894	0.888283
SAOUHSC_01651	rpmG2	50S ribosomal protein L33	0.00461011	0.0488078	-0.916871
SAOUHSC_00889	mnhA1	monovalent cation/H+ antiporter subunit A	0.00148546	0.0192216	-1.01575
SAOUHSC_02380	deoD	purine nucleoside phosphorylase	0.00196227	0.0244845	-1.03054
SAOUHSC_00738	-	hypothetical protein	0.000956029	0.0130985	-1.0924
SAOUHSC_02628	-	hypothetical protein	0.0035661	0.0393962	-1.09671
SAOUHSC_02426	-	hypothetical protein	0.00368717	0.0403983	-1.09914
SAOUHSC_00849	-	aminotransferase	0.00138427	0.0179955	-1.10356
SAOUHSC_01093	pheT	phenylalanyl-tRNA synthetase subunit beta	0.0031716	0.0360732	-1.11359
SAOUHSC_00848	-	hypothetical protein	0.00119188	0.0157882	-1.13938
SAOUHSC_00691	uppP	undecaprenyl pyrophosphate phosphatase	0.00250258	0.0295887	-1.14914
SAOUHSC_00413	-	hypothetical protein	0.000428847	0.00662224	-1.14917
SAOUHSC_00714	saeS	sensor histidine kinase SaeS	0.000498139	0.00754816	-1.16171
SAOUHSC_00835	-	hypothetical protein	0.00281519	0.0327853	-1.16177
SAOUHSC_00850	-	hypothetical protein	0.000962211	0.0131189	-1.17323
SAOUHSC_02675	nreC	hypothetical protein	0.0032143	0.0363723	-1.17664
SAOUHSC_00755	-	hypothetical protein	0.00465805	0.0491292	-1.18613
SAOUHSC_00885	mnhE1	monovalent cation/H+ antiporter subunit E	0.00443706	0.0471543	-1.2168
SAOUHSC_02678	-	respiratory nitrate reductase subunit gamma	0.00309635	0.0354685	-1.25757
SAOUHSC_02680	-	nitrate reductase subunit beta	0.000411446	0.00638884	-1.27495
SAOUHSC_00886	mnhD1	monovalent cation/H+ antiporter subunit D	0.00019295	0.00334967	-1.28183
SAOUHSC_01327	katA	catalase	0.00088897	0.0123616	-1.28481
SAOUHSC_02676	nreB	hypothetical protein	0.00226244	0.0273745	-1.29472
SAOUHSC_00531	-	hypothetical protein	0.000899164	0.0124414	-1.29833
SAOUHSC_00232	lrgA	murein hydrolase regulator LrgA	0.00425764	0.0455943	-1.30415
SAOUHSC_01997	perR	ferric uptake regulator-like protein	6.49489e-05	0.00126064	-1.30564
SAOUHSC_02761	-	hypothetical protein	0.0026817	0.0313613	-1.35075
SAOUHSC_02684	-	assimilatory nitrite reductase [NAD(P)H] large subunit	0.00242415	0.0289551	-1.41487
SAOUHSC_02262	-	hypothetical protein	0.00301108	0.0347767	-1.42559
SAOUHSC_02740	-	drug transporter	0.000261352	0.00431513	-1.46331
SAOUHSC_02679	-	respiratory nitrate reductase subunit delta	0.000133392	0.00242097	-1.52632
SAOUHSC_02296	-	hypothetical protein	0.000742789	0.0106466	-1.54385
SAOUHSC_00364	ahpF	alkyl hydroperoxide reductase subunit F	3.86611e-05	0.000783027	-1.55372
SAOUHSC_02706	sbi	immunoglobulin G-binding protein Sbi	0.00151764	0.0195475	-1.57123
SAOUHSC_00365	ahpC	alkyl hydroperoxide reductase subunit C	1.90689e-05	0.000416386	-1.57521
SAOUHSC_00715	saeR	response regulator	2.65666e-05	0.000554132	-1.59805
SAOUHSC_00717	-	hypothetical protein	0.000721061	0.0103885	-1.61506
SAOUHSC_02681	-	nitrate reductase subunit alpha	0.000262459	0.00431513	-1.63257
SAOUHSC_02167	scn	hypothetical protein	0.00018572	0.0032647	-1.63417
SAOUHSC_02937	-	choline transporter	6.1921e-05	0.0012188	-1.63596
SAOUHSC_01591	xerD	integrase/recombinase XerD	0.000113615	0.00207552	-1.68922
SAOUHSC_00330	-	hypothetical protein	0.00216064	0.0264868	-1.70399
SAOUHSC_02682	-	uroporphyrin-III C-methyltransferase	7.23251e-05	0.00139413	-1.71369
SAOUHSC_02110	-	hypothetical protein	0.000635206	0.00919897	-1.73165
SAOUHSC_00683	-	hypothetical protein	0.00304926	0.0350728	-1.75554
SAOUHSC_00826	-	hypothetical protein	0.00413781	0.0444815	-1.7656
SAOUHSC_02710	hlgB	leukocidin f subunit	0.00327163	0.0367238	-1.80831
SAOUHSC_01666	glyQS	glycyl-tRNA synthetase	3.80454e-08	1.36329e-06	-1.84939
SAOUHSC_00499	pdxS	pyridoxal biosynthesis lyase PdxS	0.000179747	0.00317969	-1.84968
SAOUHSC_01115	-	hypothetical protein	0.000268348	0.00438616	-1.85315
SAOUHSC_01270	-	hypothetical protein	0.000335652	0.00533038	-1.89484
SAOUHSC_02802	-	fibronectin binding protein B	0.00175767	0.0222294	-1.89494
SAOUHSC_00716	-	hypothetical protein	1.8131e-06	4.96825e-05	-1.95713
SAOUHSC_00475	pth	peptidyl-tRNA hydrolase	0.00185968	0.0234135	-1.95784
SAOUHSC_00971	-	hypothetical protein	0.00224265	0.0272531	-2.01515
SAOUHSC_01514	-	hypothetical protein	3.74351e-06	9.51192e-05	-2.12118
SAOUHSC_02671	narT	hypothetical protein	6.31087e-05	0.00123349	-2.16041
SAOUHSC_02389	-	cation efflux family protein	0.000113209	0.00207552	-2.20385
SAOUHSC_01114	-	fibrinogen-binding protein	1.93095e-08	7.1013e-07	-2.33438
SAOUHSC_00828	-	hypothetical protein	0.00368068	0.0403983	-2.34156
SAOUHSC_01893	-	Ars family arsenical pump	0.00213666	0.0263083	-2.35445
SAOUHSC_02260	hld	delta-hemolysin	0.000594345	0.00874313	-2.35525
SAOUHSC_00975	-	hypothetical protein	9.68412e-08	3.18437e-06	-2.37673
SAOUHSC_01110	-	fibrinogen-binding protein-like protein	5.66652e-10	2.59638e-08	-2.42518
SAOUHSC_00706	-	hypothetical protein	6.28938e-07	1.8504e-05	-2.43413
SAOUHSC_00708	-	fructose specific permease	3.7214e-10	1.76293e-08	-2.50163
SAOUHSC_01991	-	ABC transporter permease	1.05059e-09	4.58811e-08	-2.51973
SAOUHSC_02803	fnbA	fibronectin-binding protein	1.9634e-06	5.32786e-05	-2.52728
SAOUHSC_00721	queC	7-cyano-7-deazaguanine synthase QueC	0.000980024	0.0132969	-2.58238
SAOUHSC_02932	betA	choline dehydrogenase	8.3835e-11	4.18427e-09	-2.64178
SAOUHSC_02933	-	betaine aldehyde dehydrogenase	3.33409e-09	1.37041e-07	-2.72856
SAOUHSC_01990	-	amino acid ABC transporter ATP-binding protein	6.07811e-10	2.74005e-08	-2.85866
SAOUHSC_01136	-	hypothetical protein	4.47371e-07	1.34452e-05	-2.87523
SAOUHSC_01135	-	hypothetical protein	8.4525e-12	5.24994e-10	-3.19667
SAOUHSC_00899	argG	argininosuccinate synthase	1.98045e-17	4.25798e-15	-3.61797
SAOUHSC_00898	argH	argininosuccinate lyase	1.11661e-18	4.45845e-16	-3.90995
SAOUHSC_00707	-	1-phosphofructokinase	3.92019e-15	5.39796e-13	-3.92056
SAOUHSC_02108	ftnA	ferritin	7.20526e-52	2.01387e-48	-7.76873
