# Supplementary material for: Escherichia coli BarA-UvrY regulates the pks island and kills Staphylococci via the genotoxin colibactin during interspecies competition
Source: PLoS Pathog. 2022 Sep 6;18(9):e1010766. doi: 10.1371/journal.ppat.1010766 (PMC9481169; doi:10.1371/journal.ppat.1010766)
Supplement: S3 Table — (XLSX) [file ppat.1010766.s013.xlsx]

## Sheet: Sheet1
S3 Table. List of Transposon Mutants Identified from Transposon Library Screen
Gene Name	Gene Locus	Description	# of mutants
clbA	UTI89_RS10835	Colibactin biosynthesis phosphopantetheinyl transferase ClbA	2
clbR	UTI89_RS10830	Colibactin biosynthesis LuxR family transcriptional regulator ClbR	3
clbB	UTI89_RS10825	Colibactin hybrid non-ribosomal peptide synthetase/type I polyketide synthase ClbB	24
clbD	UTI89_RS10815	Colibactin biosynthesis dehydrogenase ClbD	12
clbE	UTI89_RS10810	Colibactin biosynthesis aminomalonyl-acyl carrier protein ClbE	5
clbF	UTI89_RS10805	Colibactin biosynthesis dehydrogenase ClbF	6
clbG	UTI89_RS10800	Colibactin biosynthesis acyltransferase ClbG	3
clbH	UTI89_RS10795	Colibactin non-ribosomal peptide synthetase ClbH	4
clbI	UTI89_RS10790	Colibactin polyketide synthase ClbI	5
clbJ	UTI89_RS10785	Colibactin non-ribosomal peptide synthetase ClbJ	8
clbK	UTI89_RS10780	Colibactin hybrid non-ribosomal peptide synthetase/type I polyketide synthase ClbK	8
clbN	UTI89_RS10765	Colibactin non-ribosomal peptide synthetase ClbN	5
clbO	UTI89_RS10760	Colibactin polyketide synthase ClbO	1
clbP	UTI89_RS10755	Pre-colibactin peptidase ClbP	4
clbQ	UTI89_RS10750	Colibactin biosynthesis thioesterase ClbQ	4
uvrY	UTI89_RS10285	Two-component system response regulator UvrY	1
barA	UTI89_RS15370	Two-component sensor histidine kinase BarA	4
cysP	UTI89_RS13485	Thiosulfate binding protein	1
aroH	UTI89_RS09215	Phospho-2-dehydro-3-deoxyheptonate aldolase	1
dnaJ	UTI89_RS00080	Chaperone with DnaK, heat shock protein	1
waaL	UTI89_RS20145	Putative lipid A-core surface polymer ligase	2
htpG	UTI89_RS02395	Chaperone Hsp90, heat shock protein	2
wbdM	UTI89_RS11255	Putative glycosyltransferase	1
rfaQ	UTI89_RS20185	Lipopolysaccharide core biosynthesis glycosyl	1
