# Supplementary material for: Escherichia coli BarA-UvrY regulates the pks island and kills Staphylococci via the genotoxin colibactin during interspecies competition
Source: PLoS Pathog. 2022 Sep 6;18(9):e1010766. doi: 10.1371/journal.ppat.1010766 (PMC9481169; doi:10.1371/journal.ppat.1010766)
Supplement: S4 Table — (XLSX) [file ppat.1010766.s014.xlsx]

## Sheet: Sheet1
S4 Table. List of E. coli clinical isolates
Strain	pks+	Strain	pks+
E. coli clinical isolate no. 1		E. coli clinical isolate no. 30
E. coli clinical isolate no. 2		E. coli clinical isolate no. 31
E. coli clinical isolate no. 3		E. coli clinical isolate no. 32
E. coli clinical isolate no. 4		E. coli clinical isolate no. 33
E. coli clinical isolate no. 5		E. coli clinical isolate no. 34
E. coli clinical isolate no. 6		E. coli clinical isolate no. 35
E. coli clinical isolate no. 7		E. coli clinical isolate no. 36
E. coli clinical isolate no. 8		E. coli clinical isolate no. 37
E. coli clinical isolate no. 9		E. coli clinical isolate no. 38
E. coli clinical isolate no. 10		E. coli clinical isolate no. 39
E. coli clinical isolate no. 11		E. coli clinical isolate no. 40
E. coli clinical isolate no. 12		E. coli clinical isolate no. 41
E. coli clinical isolate no. 13		E. coli clinical isolate no. 42
E. coli clinical isolate no. 14		E. coli clinical isolate no. 43
E. coli clinical isolate no. 15		E. coli clinical isolate no. 44
E. coli clinical isolate no. 16		E. coli clinical isolate no. 45
E. coli clinical isolate no. 17		E. coli clinical isolate no. 46
E. coli clinical isolate no. 18		E. coli clinical isolate no. 47
E. coli clinical isolate no. 19		E. coli clinical isolate no. 48
E. coli clinical isolate no. 20		E. coli clinical isolate no. 49
E. coli clinical isolate no. 21		E. coli clinical isolate no. 50
E. coli clinical isolate no. 22		E. coli clinical isolate no. 51
E. coli clinical isolate no. 23		E. coli clinical isolate no. 52
E. coli clinical isolate no. 24		E. coli clinical isolate no. 53
E. coli clinical isolate no. 25		E. coli clinical isolate no. 54
E. coli clinical isolate no. 26		E. coli clinical isolate no. 55
E. coli clinical isolate no. 27		E. coli clinical isolate no. 56
E. coli clinical isolate no. 28		E. coli clinical isolate no. 57
E. coli clinical isolate no. 29		E. coli clinical isolate no. 58
