# Supplementary material for: Escherichia coli BarA-UvrY regulates the pks island and kills Staphylococci via the genotoxin colibactin during interspecies competition
Source: PLoS Pathog. 2022 Sep 6;18(9):e1010766. doi: 10.1371/journal.ppat.1010766 (PMC9481169; doi:10.1371/journal.ppat.1010766)
Supplement: S5 Table — (XLSX) [file ppat.1010766.s015.xlsx]

## Sheet: Sheet1
S5 Table. List of primers
Primer	Target	Sequence 5’-3’	Purpose
PKS_217_F	pks island	ATCGCTGCCCGGAAAAATCATCAGTGGGGAGGCAAACGGTAAGCACCCCGgcttgcagtgggcttacatg	Amplification of the Kan_RelE selection cassette for insertion into the pks island
PKS_217_R		AAAATCAATATTATCGACGGCTCAGAAGTGTCTAGATTATCCGTGGCGATcccatccagtgcaaagctagc
BarA_217_F	barA	GACTTTCTCAATTTAACAGTGTGACCTTAATTGTCCCATAACGGAACTCCgcttgcagtgggcttacatg	Amplification of the Kan_RelE selection cassette for insertion into the BarA
BarA_217_R		ATCTGAAACCAGCGTCATAAAAATCCGGTTGCTACTCGACAAGACGTCCAcccatccagtgcaaagctagc
UvrY_217_F	uvrY	TGGCTGGCTGGTTACGGTTTTTAAAAACGCTTTTGCGTCAAACTGATCACgcttgcagtgggcttacatg	Amplification of the Kan_RelE selection cassette for insertion into the UvrY
UvrY_217_R		ACGAATGACTAACTATCAGTAGCGTTATCCCTATTTCTGGAGATATTCCT cccatccagtgcaaagctagc
PKS_F1	500 bp up-stream of the pks island	CATGGTTTCCGGGCAATGG	Amplification of stitching fragment 1
PKS_R1		GTGTCTAGATTATCCGTGGCGATCGGGGTGCTTACCGTTTG
PKS_F2	500 bp down-stream of the pks island	ATCGCCACGGATAATCTAGACAC	Amplification of stitching fragment 2
PKS_R2		CAGACCAGCTCAGGTTCAG
BarA_F1	500 bp up-stream of barA	GCTTTGCGAAACCCCATCTG	Amplification of stitching fragment 1
BarA_R1		GCTACTCGACAAGACGTCCAGGAGTTCCGTTATGGGACAATTAAGG
BarA_F2	500 bp down-stream of barA	TGGACGTCTTGTCGAGTAGC	Amplification of stitching fragment 2
BarA_R2		GCCGCACCGGGTAAAATC
UvrY_F1	500 bp up-stream of uvrY	CAGCGCCCTATCTGATATTGC	Amplification of stitching fragment 1
UvrY_R1		CGTTATCCCTATTTCTGGAGATATTCCTGTGATCAGTTTGACGCAAAAGC
UvrY_F2	500 bp down-stream of uvrY	AGGAATATCTCCAGAAATAGGGATAACG	Amplification of stitching fragment 2
UvrY_R2		TGCCAGTTCTTGATTATTCTCGG
InFusion_ClbS_F	clbS	CAGGTCGACTCTAGAATGGCTGTTCCATCATCAAA	Amplification of clbS for insertion into the S. aureus cloning vector pJC-2343
InFusion_ClbS_R		GAGCTCGGTACCCGGCTATTCTGCAAGACATTTCTGCA
InFusion_Vector_F	pJC-2343	CCGGGTACCGAGCT	Linearization of the S. aureus cloning vector pJC-2343
InFusion_Vector_R		TCTAGAGTCGACCTGCAGG
SodA_RBS_F	pJC-2343-ClbS	TGATTATTTATGGCTGTTCCATCATCAAAAG	Linearization of the S. aureus cloning vector pJC-2343-ClbS to include the SodA RBS
SodA_RBS_R		TCCTCCTAAAATTCGAGCTCGGTACCC
JCO 1141	sarA P1 promoter	CGGGCATGCGCTGATATTTTTGACTAAACCAAATGC	Amplification of the S. aureus NCTC 8325 sarA P1 promoter to create pJC2343
JCO 1142		TTCCTGCAGGATGCATCTTGCTCGATACATTTGC
OEcsrA_F	csrA	CGAGCACCATGGAAGAAGGAGATATACATATGCTGATTCTGACTCGTCGAG	Amplification of csrA for insertion into the E. coli cloning vector pTrc99a
OEcsrA_R		CGAGCAAAGCTTAGTAACTGGACTGCTGGGATTTTTC
OEcsrB_F	csrB	CGAGCACCATGGGAGTCAGACAACGAAGTGAAC	Amplification of csrB for insertion into the E. coli cloning vector pTrc99a
OEcsrB_R		CGAGCAAAGCTTAAATAAAAAAAGGGAGCACTGTATTCA
