# Supplementary material for: Escherichia coli BarA-UvrY regulates the pks island and kills Staphylococci via the genotoxin colibactin during interspecies competition
Source: PLoS Pathog. 2022 Sep 6;18(9):e1010766. doi: 10.1371/journal.ppat.1010766 (PMC9481169; doi:10.1371/journal.ppat.1010766)
Supplement: S6 Table — (XLSX) [file ppat.1010766.s016.xlsx]

## Sheet: Sheet1
S6 Table. List of primers used in RT-qPCR
Primer	Target	Gene Type	Sequence 5’-3’
GyrA_F	gyrA	Housekeeping	GCTTAACAACCTCTACTCCC
GyrA_R	gyrA	Housekeeping	CTTCAAGGATATGAGCACGA
ClbA_F	clbA	Target	TACGTGCAAATATGGCAAAC
ClbA_R	clbA	Target	CTAATAGCAACGGCTACTGT
ClbB_F	clbB	Target	TCAAGGTAGCCAATATCACG
ClbB_R	clbB	Target	ATCCTCATCGTCAAACAACA
